# Supplementary material for: Oncolytic Adenovirus for the Targeting of Paclitaxel-Resistant Breast Cancer Stem Cells
Source: Viruses. 2024 Apr 5;16(4):567. doi: 10.3390/v16040567 (PMC11054319; doi:10.3390/v16040567)
Supplement: Supplementary file 1 [file viruses-16-00567-s001.zip]

Archive with 1 entries (1 files):
- viruses-2952170-supplementary.pdf
